# Supplementary material for: Molecular Epidemiology of Group B Streptococcus Colonization in Egyptian Women
Source: Microorganisms. 2022 Dec 22;11(1):38. doi: 10.3390/microorganisms11010038 (PMC9861799; doi:10.3390/microorganisms11010038)
Supplement: Supplementary file 1 [file microorganisms-11-00038-s001.zip]

Archive with 1 entries (1 files):
- microorganisms-2101918-supplementary.xlsx
