# Supplementary material for: Molecular Epidemiology of Group B Streptococcus Colonization in Egyptian Women
Source: Microorganisms. 2022 Dec 22;11(1):38. doi: 10.3390/microorganisms11010038 (PMC9861799; doi:10.3390/microorganisms11010038)
Supplement: Supplementary file 1 [file microorganisms-11-00038-s001.zip › microorganisms-2101918-supplementary.xlsx]

## Sheet: Supplementary_Table_S1
Sample accession number
ERS5134528
ERS5134529
ERS5134530
ERS5134531
ERS5134532
ERS5134533
ERS5134534
ERS5134535
ERS5134536
ERS5134537
ERS5134538
ERS5134539
ERS5134540
ERS5134541
ERS5134542
ERS5134543
ERS5134544
ERS5134545
ERS5134546
ERS5134547
ERS5134548
ERS5134549
ERS5134550
ERS5134551
ERS5134552
ERS5134553
ERS5134554
ERS5134559
ERS5134555
ERS5134556
ERS5134557
ERS5134558
ERS5134560
ERS5134561
ERS5134563
ERS5134562
ERS5134564
ERS5134565
ERS5134566
ERS5134567
ERS5134568
ERS5134569
ERS5134570
ERS5134571
ERS5134572
ERS5134573
ERS5134574
ERS5134575
ERS5134577
ERS5134576
ERS5134578
ERS5134579
ERS5134580
ERS5134581
ERS5134583
ERS5134584
ERS5134586
ERS5134587
ERS5134588
ERS5134589
ERS5134590
ERS5134592
ERS5134593
ERS5134591
ERS5134582
ERS5134585
ERS5134506
ERS5134504
ERS5134505
ERS5134507
ERS5134508
ERS5134509
ERS5134510
ERS5134511
ERS5134512
ERS5134513
ERS5134514
ERS5134515
ERS5134516
ERS5134518
ERS5134517
ERS5134519
ERS5134520
ERS5134521
ERS5134522
ERS5134523
ERS5134524
ERS5134525
ERS5134526
ERS5134527
